# Supplementary material for: Effects of miglustat therapy on neurological disorder and survival in early-infantile Niemann-Pick disease type C: a national French retrospective study
Source: Orphanet J Rare Dis. 2023 Jul 21;18:204. doi: 10.1186/s13023-023-02804-4 (PMC10362619; doi:10.1186/s13023-023-02804-4)
Supplement: Supplementary file 1 — Additional file 1. Table S1: Clinical characteristics of patients with EI-NP-C. [file 13023_2023_2804_MOESM1_ESM.xlsx]

## Sheet: Feuil1
Patient ID #	Héron et al 2012 # case number	Gardin et al 2023 # case number	neurologic onset	first neurologic sign*	biological diagnosis	miglustat start	sitting acquisition	sitting loss	standing/walking with help	loss of standing/ walking	free walking	clumsiness/ impaired coordination (global or fine)	first cerebellar sign (ataxia or dysmetria)	limb hypertonia (dystonic or spastic)	neuropathic pain	vertical gaze palsy/paresis	cataplexy	seizure	swallowing trouble	nutritional support	death
U1			1.5	no walk	2	NA	Y/uk	2.67	uk	uk	N	uk	uk	2.28	2.75	uk	uk	2.75	2	2.75	3.05
U2			0.75	no sitting	0.49	NA	0.83	2.4	1.25	1.5	N	1.25	2.25	2.25	uk	2.42	uk	uk	uk	2.67	3.59
U3		#32	0.75	no sitting	1.76	NA	1.75	2.25	1.75	2.25	N	1.75	uk	2.17	2.92	1.58	uk	2.42	uk	2.17	3.75
U4			1.5	no walk	2.06	NA	Y/uk	3.17	2	uk	N	2.67	2.67	2.75	uk	uk	2.17	uk	3	3.5	3.86
U5**			0.75	nositting	-0.08	NA	uk	uk	uk	uk	uk	uk	uk	uk	uk	uk	uk	2.5	uk	uk	3.96
U6			1.25	ataxia	2.44	NA	0.67	uk	Y/uk	uk	0.83	Y/uk	1.25	uk	uk	uk	uk	uk	uk	uk	4.33
U7***			0.75	no sitting	0	NA	Y/uk	2.5	1.5	uk	N	uk	uk	2.5	uk	2	uk	uk	0.7	1.5	4.42
U8			1.5	no walk	4.6	NA	0.62	uk	uk	uk	1.75	uk	uk	uk	uk	uk	uk	uk	uk	uk	4.64
U9			1.5	no walk	4.87	NA	0.5	uk	uk	uk	1.58	uk	uk	uk	uk	uk	3.5	4.5	3.5	NA	5.02
U10			0.75	no sitting	3.28	NA	2	uk	2	2.5	N	Y/uk	3.5	uk	uk	uk	uk	uk	uk	6	6.1
U11			1.42	ataxia	1.28	NA	0.5	5.92	1.08	5.5	uk	Y/uk	1.42	4.42	uk	5.25	4.5	uk	4.58	5.5	6.13
U12		#30	0.75	no sitting	0.14	NA	0.83	3.42	1.25	3	2	2	2.33	3.25	4	2.33	uk	4.42	3.25	4.75	6.52
U13			0.75	regression	2.89	NA	0.75	uk	0.75	uk	N	uk	uk	uk	uk	uk	uk	2.83	uk	uk	uk
U14			0.25	hypotonia, no head control	0.39	NA	1.5	2.83	1.5	2.58	N	2.83	uk	2.83	uk	uk	uk	uk	uk	uk	uk
U15			1.5	no walk	0.32	NA	0.67	3.17	0.92	2.08	N	2.08	1.75	2.5	uk	uk	uk	2.5	3.08	uk	uk
U16			1.5	regression	2.77	NA	0.75	2.75	uk	uk	N	uk	uk	2.58	2.75	uk	uk	2.75	2.58	2.75	uk
T1			0.75	no sitting	0.15	1.64	N	NA	N	NA	uk	uk	uk	uk	uk	uk	uk	uk	2.08	2.25	2.79
T2	#9	#26	0.75	no sitting	0.04	1.95	0.87	uk	1.2	uk	N	2.37	uk	uk	uk	1.87	uk	uk	uk	uk	3.79
T3	#8	#31	1.08	no standing with help	0.26	2.01	0.67	3.83	1.25	3.08	N	1.17	2	3.08	3.08	3.08	uk	uk	0.25	2.83	4.59
T4	#7	#22	1.25	ataxia	0.42	2.12	0.75	3	0.92	2.75	N	2	2	2	3.67	2.75	uk	uk	2.75	3.17	4.71
T5	#2	#27	0.42	axial hypotonia, dysphagia	0.38	0.745205	0.92	3.67	2.25	2.75	N	3.92	uk	0.67	0.67	0.67	uk	2.75	0.42	0.46	5.45
T6		#12	0.75	no sitting	0.12	1.42	1.42	3.17	1.5	3.42	N	uk	uk	3.92	uk	4.25	uk	uk	uk	1.17	5.67
T7		#18	1.5	no walk	1.42	2.39	Y/uk	2.67	0.83	2.42	N	2.67	2.67	2.67	2.5	1.92	2.5	4	2.67	3.58	6.32
T8	#4	#21	0.75	no sitting	0.34	2.27	0.83	2.75	N	NA	N	2.08	2.08	2.25	uk	4.58	4.58	2.75	uk	uk	6.48
T9	#3	#6	0.5	axial hypotonia	0.36	2.09	Y/uk	1.92	N	NA	N	1.92	uk	2	uk	1.5	3.58	5.58	uk	3	6.78
T10		#15	1.08	no standing with help	0.14	2.08	0.75	3.33	1.25	3.33	N	4.83	2.33	1.92	4.83	2.58	4.58	uk	2.83	6.67	7.43
		Numbers indicate patient's age (in year) for each item
		* no sitting/standing/walking at age required; Y = acquired; N = never acquired; NA = not applicable; uk = unknown
		**younger sibling of U14 ; prenatal diagnosis without termination of pregnancy
		*** younger sibling of T1; no prenatal diagnosis; sample for DNA analysis on Day 2.
